# Supplementary material for: Characteristics of Meat from Farmed Sika Deer (Cervus nippon) and the Effects of Age and Sex on Meat Quality
Source: Foods. 2024 Dec 9;13(23):3978. doi: 10.3390/foods13233978 (PMC11640907; doi:10.3390/foods13233978)
Supplement: Supplementary file 1 [file foods-13-03978-s001.zip]

Archive with 1 entries (1 files):
- foods-3205543-supplementary.pdf
